# Supplementary material for: Epidemiology of Surgical Site Infections: Incidence and Risk Factors at Jimma University Specialized and Comprehensive Hospital, Ethiopia
Source: Antibiotics (Basel). 2026 Feb 12;15(2):201. doi: 10.3390/antibiotics15020201 (PMC12937284; doi:10.3390/antibiotics15020201)
Supplement: Supplementary file 1 [file antibiotics-15-00201-s001.zip]

Archive with 1 entries (1 files):
- antibiotics-4085963-supplementary.pdf
